# Supplementary material for: Efficacy of the tetravalent protein COVID-19 vaccine, SCTV01E: a phase 3 double-blind, randomized, placebo-controlled trial
Source: Nat Commun. 2024 Jul 24;15:6255. doi: 10.1038/s41467-024-49832-7 (PMC11269576; doi:10.1038/s41467-024-49832-7)
Supplement: Supplementary file 4 — Source Data [file 41467_2024_49832_MOESM4_ESM.xlsx]

## Sheet: Fig. 4
A. GMTs of live viru nAb against Omicron BA.5 in I-PPE				B. GMTs of live viru nAb against Omicron BA.5 in I-PPS
	Placebo	SCTV01E			Placebo	SCTV01E
	(N=168)	(N=188)			(N=242)	(N=255)
Baseline (Day 0)				Baseline (Day 0)
n	168	188		n	236	248
GMT (95% CI)	4 (4,4)	4 (4,5)		GMT (95% CI)	11 (9,14)	9 (7,11)
Day 14				Day 14
n	167	184		n	234	243
GMT (95% CI)	5 (4,5)	131 (104,165)		GMT (95% CI)	11 (9,14)	167 (138,203)
GMFI (95% CI)	1.10 (1.00,1.20)	30.32 (24.14,38.07)		GMFI (95% CI)	0.99 (0.92,1.08)	18.41 (14.52,23.33)
LS GMR		27.44 (21.50,35.02)		LS GMR		17.36 (13.99,21.54)
P value		<.0001		P value		<.0001
Day 28				Day 28
n	168	188		n	236	248
GMT (95% CI)	5 (4,5)	123 (98,155)		GMT (95% CI)	11 (9,13)	150 (124,181)
GMFI (95% CI)	1.13 (1.00,1.29)	28.58 (22.74,35.93)		GMFI (95% CI)	0.95 (0.84,1.08)	16.50 (12.91,21.08)
LS GMR		25.01 (19.24,32.50)		LS GMR		15.83 (12.54,19.99)
P value		<.0001		P value		<.0001

## Sheet: Fig. 5
A. Solicited local adverse reactions				B. Solicited systemic adverse reactions
	Placebo	SCTV01E			Placebo	SCTV01E
	(N=4595)	(N=4601)			(N=4595)	(N=4601)
	n (%)	n (%)			n (%)	n (%)
Number of participants with at least one vaccine-related solicited local adverse events	159 (3.5)	679 (14.8)		Number of participants with at least one vaccine-related solicited systemic adverse events	146 (3.2)	246 (5.3)
Grade 1	150 (3.3)	625 (13.6)		Grade 1	120 (2.6)	194 (4.2)
Grade 2	9 (0.2)	48 (1.0)		Grade 2	12 (0.3)	37 (0.8)
≥Grade 3	0	6 (0.1)		≥Grade 3	14 (0.3)	15 (0.3)
Injection site pain	139 (3.0)	646 (14.0)		Fatigue	45 (1.0)	107 (2.3)
Grade 1	132 (2.9)	616 (13.4)		Grade 1	42 (0.9)	103 (2.2)
Grade 2	7 (0.2)	26 (0.6)		Grade 2	2 (<.1)	4 (<.1)
≥Grade 3	0	4 (<.1)		≥Grade 3	1 (<.1)	0
Injection site pruitis	32 (0.7)	120 (2.6)		Headache	51 (1.1)	92 (2.0)
Grade 1	30 (0.7)	106 (2.3)		Grade 1	46 (1.0)	88 (1.9)
Grade 2	2 (<.1)	14 (0.3)		Grade 2	4 (<.1)	4 (<.1)
≥Grade 3	0	0		≥Grade 3	1 (<.1)	0
Injection site swelling	4 (<.1)	82 (1.8)		Myalgia	33 (0.7)	93 (2.0)
Grade 1	4 (<.1)	67 (1.5)		Grade 1	31 (0.7)	85 (1.8)
Grade 2	0	13 (0.3)		Grade 2	1 (<.1)	7 (0.2)
≥Grade 3	0	2 (<.1)		≥Grade 3	1 (<.1)	1 (<.1)
Injection site erythema	3 (<.1)	29 (0.6)		Pyrexia	41 (0.9)	55 (1.2)
Grade 1	3 (<.1)	18 (0.4)		Grade 1	23 (0.5)	24 (0.5)
Grade 2	0	11 (0.2)		Grade 2	4 (<.1)	20 (0.4)
≥Grade 3	0	0		≥Grade 3	14 (0.3)	11 (0.2)
Injection site induration	3 (<.1)	27 (0.6)		Arthritis	22 (0.5)	33 (0.7)
Grade 1	3 (<.1)	23 (0.5)		Grade 1	20 (0.4)	28 (0.6)
Grade 2	0	4 (<.1)		Grade 2	2 (<.1)	3 (<.1)
≥Grade 3	0	0		≥Grade 3	0	2 (<.1)
				Chill	16 (0.3)	30 (0.7)
				Grade 1	13 (0.3)	26 (0.6)
				Grade 2	2 (<.1)	4 (<.1)
				≥Grade 3	1 (<.1)	0
				Nausea	13 (0.3)	25 (0.5)
				Grade 1	12 (0.3)	19 (0.4)
				Grade 2	1 (<.1)	5 (0.1)
				≥Grade 3	0	1 (<.1)
				Diarrhoea	13 (0.3)	17 (0.4)
				Grade 1	11 (0.2)	11 (0.2)
				Grade 2	2 (<.1)	6 (0.1)
				≥Grade 3	0	0
				Vomit	3 (<.1)	6 (0.1)
				Grade 1	3 (<.1)	4 (<.1)
				Grade 2	0	2 (<.1)
				≥Grade 3	0	0
